# Supplementary material for: Factors Associated with Fruit and Vegetable Intake Among Women of Reproductive Age in Flint, Michigan: A Cross-Sectional Analysis
Source: Healthcare (Basel). 2025 Sep 23;13(19):2399. doi: 10.3390/healthcare13192399 (PMC12523652; doi:10.3390/healthcare13192399)
Supplement: Supplementary file 1 [file healthcare-13-02399-s001.zip]

Archive with 1 entries (1 files):
- healthcare-3825450-supplementary.pdf
